# Supplementary material for: COMBINE archive and OMEX format: one file to share all information to reproduce a modeling project
Source: BMC Bioinformatics. 2014 Dec 14;15(1):369. doi: 10.1186/s12859-014-0369-z (PMC4272562; doi:10.1186/s12859-014-0369-z)
Supplement: Additional file 1: — COMBINE Archive containing a model of the Repressilator encoded in SBML and the simulation experiment description provided as supporting information for [ 9 ]. [file 12859_2014_369_MOESM1_ESM.zip]

Archive with 4 entries (4 files):
- BIOMD0000000012.xml
- manifest.xml
- metadata.rdf
- repressilator-sedml.xml
