# Supplementary material for: COMBINE archive and OMEX format: one file to share all information to reproduce a modeling project
Source: BMC Bioinformatics. 2014 Dec 14;15(1):369. doi: 10.1186/s12859-014-0369-z (PMC4272562; doi:10.1186/s12859-014-0369-z)
Supplement: Additional file 1: — COMBINE Archive containing a model of the Repressilator encoded in SBML and the simulation experiment description provided as supporting information for [ 9 ]. [file 12859_2014_369_MOESM1_ESM.zip › manifest.xml]

<?xml version="1.0" encoding="utf-8"?>
<omexManifest xmlns="http://identifiers.org/combine.specifications/omex-manifest">
    <content location="."
             format="http://identifiers.org/combine.specifications/omex.version-1"/>
    <content location="./BIOMD0000000012.xml"
             format="http://identifiers.org/combine.specifications/sbml.level-2.version.3"/>
    <content location="./repressilator-sedml.xml"
             format="http://identifiers.org/combine.specifications/sed-ml.level-1.version-1"
	     master="true"/>
    <content location="./metadata.rdf"
             format="http://identifiers.org/combine.specifications/omex-metadata"/>
</omexManifest>
