# Supplementary material for: COMBINE archive and OMEX format: one file to share all information to reproduce a modeling project
Source: BMC Bioinformatics. 2014 Dec 14;15(1):369. doi: 10.1186/s12859-014-0369-z (PMC4272562; doi:10.1186/s12859-014-0369-z)
Supplement: Additional file 1: — COMBINE Archive containing a model of the Repressilator encoded in SBML and the simulation experiment description provided as supporting information for [ 9 ]. [file 12859_2014_369_MOESM1_ESM.zip › metadata.rdf]

<?xml version="1.0" encoding="UTF-8"?>
<rdf:RDF xmlns:rdf="http://www.w3.org/1999/02/22-rdf-syntax-ns#"
           xmlns:dcterms="http://purl.org/dc/terms/"
         xmlns:vCard="http://www.w3.org/2006/vcard/ns#"
         xmlns:bqmodel="http://biomodels.net/model-qualifiers/">
    <rdf:Description rdf:about=".">
        <dcterms:description>
            Simulations of the repressilator model
        </dcterms:description>
       <dcterms:creator rdf:parseType="Resource">
              <vCard:hasName rdf:parseType="Resource">
                <vCard:family-name>Le Novere</vCard:family-name>
                <vCard:given-name>Nicolas</vCard:given-name>
             </vCard:hasName>
             <vCard:hasEmail rdf:resource="n.lenovere@gmail.com" />
             <vCard:organization-name>
                Babraham Institute
             </vCard:organization-name>
             <vCard:hasURL rdf:resource="http://orcid.org/0000-0002-6309-7327"/>
       </dcterms:creator>
       <dcterms:created rdf:parseType="Resource">
              <dcterms:W3CDTF>2014-09-28T11:11:00Z</dcterms:W3CDTF>
       </dcterms:created>
    </rdf:Description>
</rdf:RDF>
