# Supplementary material for: COMBINE archive and OMEX format: one file to share all information to reproduce a modeling project
Source: BMC Bioinformatics. 2014 Dec 14;15(1):369. doi: 10.1186/s12859-014-0369-z (PMC4272562; doi:10.1186/s12859-014-0369-z)
Supplement: Additional file 2: — COMBINE Archive containing the expanded version of the Recon1.1 model [ 61 ]. [file 12859_2014_369_MOESM2_ESM.zip]

Archive with 1 entries (1 files):
- 12859_2014_369_MOESM2_ESM.omex
